# Supplementary material for: Evaluating the Hypoxia Response of Ruffe and Flounder Gills by a Combined Proteome and Transcriptome Approach
Source: PLoS One. 2015 Aug 14;10(8):e0135911. doi: 10.1371/journal.pone.0135911 (PMC4537130; doi:10.1371/journal.pone.0135911)
Supplement: S2 Appendix — The peak lists are in the mzML format. For the numbers of the protein spots, see Fig 3A. (ZIP) [file pone.0135911.s002.zip]

Archive with 19 entries (18 files):
- Peak list ruffe/
- Peak list ruffe/Ruffe_R01.mzML
- Peak list ruffe/Ruffe_R102.mzML
- Peak list ruffe/Ruffe_R106.mzML
- Peak list ruffe/Ruffe_R133.mzML
- Peak list ruffe/Ruffe_R134.mzML
- Peak list ruffe/Ruffe_R147.mzML
- Peak list ruffe/Ruffe_R149.mzML
- Peak list ruffe/Ruffe_R18.mzML
- Peak list ruffe/Ruffe_R44.mzML
- Peak list ruffe/Ruffe_R52.mzML
- Peak list ruffe/Ruffe_R61.mzML
- Peak list ruffe/Ruffe_R82.mzML
- Peak list ruffe/Ruffe_R85.mzML
- Peak list ruffe/Ruffe_R90.mzML
- Peak list ruffe/Ruffe_R92.mzML
- Peak list ruffe/Ruffe_R99.mzML
- S5 Table.doc
- S4 Table.doc
