# Supplementary material for: Evaluating the Hypoxia Response of Ruffe and Flounder Gills by a Combined Proteome and Transcriptome Approach
Source: PLoS One. 2015 Aug 14;10(8):e0135911. doi: 10.1371/journal.pone.0135911 (PMC4537130; doi:10.1371/journal.pone.0135911)
Supplement: S3 Appendix — The peak lists are in the mzML format. For the numbers of the protein spots, see Fig 3B. (ZIP) [file pone.0135911.s003.zip]

Archive with 17 entries (16 files):
- Peak list flounder/
- Peak list flounder/Flounder_P02.mzML
- Peak list flounder/Flounder_P10.mzML
- Peak list flounder/Flounder_P115.mzML
- Peak list flounder/Flounder_P116.mzML
- Peak list flounder/Flounder_P30.mzML
- Peak list flounder/Flounder_P32.mzML
- Peak list flounder/Flounder_P43.mzML
- Peak list flounder/Flounder_P56.mzML
- Peak list flounder/Flounder_P61.mzML
- Peak list flounder/Flounder_P80.mzML
- Peak list flounder/Flounder_P82.mzML
- Peak list flounder/Flounder_P87.mzML
- Peak list flounder/Flounder_P90.mzML
- Peak list flounder/Flounder_P93.mzML
- Peak list flounder/Flounder_P96.mzML
- Peak list flounder/Flounder_P99.mzML
