# Supplementary material for: Evaluating the Hypoxia Response of Ruffe and Flounder Gills by a Combined Proteome and Transcriptome Approach
Source: PLoS One. 2015 Aug 14;10(8):e0135911. doi: 10.1371/journal.pone.0135911 (PMC4537130; doi:10.1371/journal.pone.0135911)
Supplement: S8 Table — (XLS) [file pone.0135911.s013.xls]

## Sheet: Tabelle1
S6 Table. Raw qRT-PCR results and amplification efficiencies
Ruffe
	Cт	Cт Mean	Cт SD	Quantity	Quantity Mean	Quantity SD	Efficiency
Apolipoprotein
Hypoxia	28.1819	28.3591	0.18457	366.461	328.859	38.3193	89.001
Hypoxia	28.5502	28.3591	0.18457	289.861			1.89001
Hypoxia	28.3453	28.3591	0.18457	330.256
Normoxia	26.6099	26.8022	0.172434	996.798	885.55	99.1978
Normoxia	26.8537	26.8022	0.172434	853.548
Normoxia	26.9431	26.8022	0.172434	806.303
Enolase alpha
Hypoxia	30.6149	30.6162	0.00181535	11.629	11.6183	0.0151155	104.765
Hypoxia	30.6175	30.6162	0.00181535	11.6077			2.04765
Normoxia	31.7779	31.5781	0.282616	5.05317	5.8912	1.18516
Normoxia	31.3782	31.5781	0.282616	6.72923
Triosephosphate isomerase
Hypoxia	22.7169	22.6724	0.0629303	4724.11	4886.49	229.642	111.078
Hypoxia	22.6279	22.6724	0.0629303	5048.87			2.11078
Hypoxia
Normoxia	23.6321	23.6318	0.000492275	2384.47	2385.09	0.877151
Normoxia	23.6314	23.6318	0.000492275	2385.71
Normoxia
Carboanhydrase
Hypoxia	20.8637	21.0581	0.184541	87964.2	77490.6	9800.57	97.275
Hypoxia	21.0796	21.0581	0.184541	75965.7			1.97275
Hypoxia	21.2309	21.0581	0.184541	68541.9
Normoxia	23.5134	23.4263	0.123264	14536.6	15450.5	1292.46
Normoxia	23.3391	23.4263	0.123264	16364.4
Flunder
	Cт	Cт Mean	Cт SD	Quantity	Quantity Mean	Quantity SD	Efficiency
Apolipoprotein
Hypoxia	30.4129	30.3112	0.119484	28.5459	30.8165	2.71636	106.97
Hypoxia	30.3411	30.3112	0.119484	30.0778			2.0697
Hypoxia	30.1796	30.3112	0.119484	33.8258
Normoxia	29.5845	29.731	0.134624	52.1505	47.0297	4.66718
Normoxia	29.7593	29.731	0.134624	45.9237
Normoxia	29.8492	29.731	0.134624	43.0148
Enolase alpha							68.225
Hypoxia	20.3876	20.4274	0.056207	201413	197335	5768.31	1.68225
Hypoxia	20.4671	20.4274	0.056207	193256
Hypoxia	21.6119	21.7849	0.158439	106547	97600.4	8139.77
Normoxia	21.8199	21.7849	0.158439	95622.8
Normoxia	21.9229	21.7849	0.158439	90631.7
Beta Actin
Hypoxia	20.0277	20.0057	0.0554328	975787	990872	37415.9	96.405
Hypoxia	20.0467	20.0057	0.0554328	963353			1.96405
Hypoxia	19.9426	20.0057	0.0554328	1.03348e+06
Normoxia	19.169	19.2328	0.0715417	1.74217e+06	1.67001e+06	80089.6
Normoxia	19.2193	19.2328	0.0715417	1.68403e+06
Normoxia	19.3101	19.2328	0.0715417	1.58384e+06
Heat Shock Protein 70
Hypoxia							95.404
Hypoxia	19.3778	19.3594	0.0259975	219223	221956	3865.33	1.95404
Hypoxia	19.341	19.3594	0.0259975	224689
Normoxia	17.9386	17.9929	0.0520375	574899	554602	19376.4
Normoxia	17.9977	17.9929	0.0520375	552609
Normoxia	18.0424	17.9929	0.0520375	536300
